# Supplementary material for: The genome as a record of environmental exposure
Source: Mutagenesis. 2015 Oct 6;30(6):763–70. doi: 10.1093/mutage/gev073 (PMC4637815; doi:10.1093/mutage/gev073)
Supplement: Supplementary Data [file supp_gev073_Supplementary_Table_1.xls]

## Sheet: Sheet1
Supplementary Table 1. Description of cell lines sequenced in this study. HUF = Hupki mouse embryo fibroblast, UV = ultraviolet radiation, AAI = aristolochic acid I, BaP = benzo(a)pyrene
HUF description	Treatment	Passage number	TP53 mutation (AA change)	TP53 mutation (codon change)	TP53 Mutation zygosity	Study reference
primary cells	none	1	no mutation	no mutation	no mutation	Liu et al, 2007 (17)
untreated	none; spontaneously immortalised	24	C135W	TGC > TGG	homo-/hemi-	Liu et al, 2005 (9)
UV	UVC (20 J/m2)	71	Q317stop	CAG > TAG	homo-/hemi-	Liu et al, 2004 (8)
AAI	AAI (50 µM); 4 days	63	N131Y/ K291stop	AAC > TAC/ AAG > TAG	hetero-	Nedelko et al, 2009 (11)
BaP	BaP (1 µM); 6 days	27	C141W	TGC > TGG	homo-/hemi-	Reinbold et al, 2008 (10)
